# Supplementary material for: Data-Driven Modeling for Species-Level Taxonomic Assignment From 16S rRNA: Application to Human Microbiomes
Source: Front Microbiol. 2020 Nov 12;11:570825. doi: 10.3389/fmicb.2020.570825 (PMC7688474; doi:10.3389/fmicb.2020.570825)
Supplement: Supplementary file 2 [file Data_Sheet_2.xlsx]

## Sheet: Supplementary Table S1
	Supplementary Table S1. The number of sequences that were originally downloaded, and used.
	DB	downloaded	used in analysis	seqs with genus annotation	seqs with species annotation
	GreenGenes v13.5	1242330	1191315	823937	270339
	SILVA v132	1861373	1779305	1306532	276021
	RDP v11.5	3196041	1559121	1125734	0
	NCBI	78270	77803	77410	71002

## Sheet: Supplementary Table S2
	Supplementary Table S2. The number of sub-region sequences extracted from four databases.
	Region: V1V2; forward: 27F; backward: 338R											Before filtering outliers
	DB	original	forward unmatch	backward unmatch	both primer unmatch	too short	too long	N	reported			max	Q3	median	Q1	min	mean	std
	gg_13_5	1191315	843040	3693	2674	1728	313	0	339867	0.285287		1524	317	310	304	67	309	25
	silva_132	1779305	1116751	13523	18619	7066	1415	0	621931	0.349536		1513	316	310	304	0	307	22
	rdp_11_5	1559121	1083382	5371	4716	3516	1496	0	460640	0.295449		1539	317	310	304	0	308	28
	ncbi.refseq	77803	472	1514	35236	1427	494	0	38660	0.496896		1490	316	310	306	147	311	13
	Region: V3V4; forward: 337F; backward: 806R											Before filtering outliers
	DB	original	forward unmatch	backward unmatch	both primer unmatch	too short	too long	N	reported			max	Q3	median	Q1	min	mean	std
	gg_13_5	1191315	491	524	2	364	590	0	1189344	0.998346		1122	429	425	409	104	420	11
	silva_132	1779305	1640	1076	53	1240	1937	0	1773359	0.996658		1190	429	425	409	17	420	13
	rdp_11_5	1559121	1887	2724	53	1109	1744	0	1551604	0.995179		1316	429	424	409	17	414	13
	ncbi.refseq	77803	3247	446	33353	0	100	0	40657	0.522563		1544	429	429	429	360	428	55

## Sheet: Supplementary Table S3
	Supplementary Table S3. Composition of species composing simulated datasets. Updated strains were marked by '*' and excluded strains were marked by '-'.
		NCBI assembly accession number	uniform	linear	powerlaw (1)	powerlaw (2)
	Acinetobacter baumannii	GCA_000015425.1	0.05	0.0047619	0.0213809	0.00216783
	Actinomyces odontolyticus	GCA_000154225.1	0.05	0.00952381	0.0146291	0.00244727
	Bacillus cereus	GCA_000008005.1	0.05	0.0809524	0.0397075	0.00435071
	Bacteroides vulgatus	GCA_000012825.1	0.05	0.0619048	0.034744	0.0127858
	*Clostridium beijerinckii	GCA_002003345.1	0.05	0.0904762	0.0231627	0.00278445
	*Deinococcus radiodurans	GCA_008329785.1	0.05	0.0142857	0.277952	0.00193365
	*Enterococcus faecalis	GCA_010103655.1	0.05	0.0333333	0.0555905	0.00156626
	*Escherichia coli	GCA_010092965.1	0.05	0.0380952	0.017372	0.00517771
	Helicobacter pylori	GCA_000307795.1	0.05	0.0952381	0.0694881	0.0391564
	Lactobacillus gasseri	GCA_000014425.1	0.05	0.047619	0.0252684	0.00173546
	Listeria monocytogenes	GCA_000196035.1	0.05	0.0666667	0.0138976	0.00319644
	-Methanobrevibacter smithii	GCA_000016525.1	N/A	N/A	N/A	N/A
	*Neisseria meningitidis	GCA_009664695.1	0.05	0.052381	0.0277952	0.0077346
	-Propionibacterium acnes	GCA_009177305.1	N/A	N/A	N/A	N/A
	*Pseudomonas aeruginosa	GCA_009911735.1	0.05	0.0571429	0.0463254	0.00370711
	Rhodobacter sphaeroides	GCA_003324715.1	0.1	0.119048	0.231627	0.0236679
	*Staphylococcus aureus	GCA_009912435.1	0.05	0.0857143	0.0198537	0.626502
	Staphylococcus epidermidis	GCA_000007645.1	0.05	0.0285714	0.0185302	0.0250601
	*Streptococcus agalactiae	GCA_009930915.1	0.05	0.0714286	0.0308836	0.156626
	*Streptococcus mutans	GCA_008831365.1	0.05	0.0190476	0.0163501	0.0696114
	Streptococcus pneumoniae	GCA_000006885.1	0.05	0.0238095	0.0154418	0.0097891
	Total		1	1	1	1

## Sheet: Supplementary Table S4
	Supplementary Table S4. A list of bacteria and archaea composing mock datasets, and falsely predicted species. Species or genus not included in the combined database were marked in red.
	superkingdom	strain	species (grouped)	genus	predicted species	predicted genus
	Bacteria	Acidobacterium capsulatum ATCC 51196	Acidobacterium capsulatum	Acidobacterium	Acidobacterium capsulatum	Acidobacterium
		Akkermansia muciniphila ATCC BAA-835	Akkermansia muciniphila	Akkermansia	Akkermansia muciniphila	Akkermansia
		Anaerocellum thermophilum Z-1320, DSM 6725	Anaerocellum thermophilum	Anaerocellum
		Bacteroides thetaiotaomicron VPI-5482	Bacteroides thetaiotaomicron	Bacteroides	Bacteroides thetaiotaomicron	Bacteroides
		Bacteroides vulgatus ATCC 8482	Bacteroides dorei +	Bacteroides	Bacteroides dorei +
		Bordetella bronchiseptica RB50	Bordetella pertussis +	Bordetella	Bordetella pertussis +
		Burkholderia xenovorans LB400	Burkholderia xenovorans	Burkholderia
		Caldicellulosiruptor saccharolyticus DSM 8903	Caldicellulosiruptor saccharolyticus +	Caldicellulosiruptor		Caldicellulosiruptor
		Chlorobaculum tepidum TLS	Chlorobaculum limnaeum +	Chlorobaculum	Chlorobaculum limnaeum +	Chlorobaculum
		Chlorobium limicola DSM 245	Chlorobium limicola	Chlorobium	Chlorobium limicola	Chlorobium
		Chlorobium phaeobacteroides DSM 266	Chlorobium phaeobacteroides	Chlorobium	Chlorobium phaeobacteroides	Chlorobium
		Chlorobium phaeovibrioides DSM 265	Chlorobium phaeovibrioides	Chlorobium	Chlorobium phaeovibrioides	Chlorobium
		Chloroflexus aurantiacus J-10-fl	Chloroflexus aurantiacus	Chloroflexus	Chloroflexus aurantiacus	Chloroflexus
		Clostridium thermocellum ATCC 27405	Clostridium thermocellum	Clostridium
		Deinococcus radiodurans R1	Deinococcus radiodurans	Deinococcus	Deinococcus radiodurans	Deinococcus
		Desulfovibrio desulfuricans desulfuricans ATCC 27774	Desulfovibrio desulfuricans +	Desulfovibrio		Desulfovibrio
		Desulfovibrio piger ATCC 29098	Desulfovibrio piger	Desulfovibrio	Desulfovibrio piger	Desulfovibrio
		Dictyoglomus turgidum DSM 6724	Dictyoglomus turgidum	Dictyoglomus	Dictyoglomus turgidum	Dictyoglomus
		Erwinia chrysanthemi	Erwinia chrysanthemi	Erwinia
		Enterococcus faecalis V583v	Enterococcus faecalis	Enterococcus	Enterococcus faecalis	Enterococcus
		Fusobacterium nucleatum nucleatum ATCC 25586	Fusobacterium nucleatum +	Fusobacterium	Fusobacterium nucleatum +	Fusobacterium
		Gemmatimonas aurantiaca T-27T	Gemmatimonas aurantiaca	Gemmatimonas	Gemmatimonas aurantiaca	Gemmatimonas
		Herpetosiphon aurantiacus ATCC 23779	Herpetosiphon aurantiacus	Herpetosiphon	Herpetosiphon aurantiacus	Herpetosiphon
		Hydrogenobaculum sp. Y04AAS1	Hydrogenobaculum unclassified	Hydrogenobaculum		Hydrogenobaculum
		Leptothrix cholodnii SP-6	Leptothrix cholodnii	Leptothrix	Leptothrix cholodnii	Leptothrix
		Nitrosomonas europaea ATCC 19718	Nitrosomonas europaea	Nitrosomonas	Nitrosomonas europaea	Nitrosomonas
		Nostoc sp. PCC 7120	Nostoc unclassified	Nostoc
		Pelodictyon phaeoclathratiforme BU-1	Pelodictyon phaeoclathratiforme +	Pelodictyon	Pelodictyon phaeoclathratiforme +	Pelodictyon
		Persephonella marina EX-H1	Persephonella marina	Persephonella	Persephonella marina	Persephonella
		Porphyromonas gingivalis ATCC 33277	Porphyromonas gingivalis	Porphyromonas	Porphyromonas gingivalis	Porphyromonas
		Rhodopirellula baltica SH 1	Rhodopirellula baltica +	Rhodopirellula
		Rhodospirillum rubrum ATCC 11170	Rhodospirillum rubrum	Rhodospirillum
		Ruegeria pomeroyi DSS-3	Ruegeria pomeroyi	Ruegeria	Ruegeria pomeroyi	Ruegeria
		Salinispora arenicola CNS-205	Salinispora arenicola +	Salinispora	Salinispora arenicola +	Salinispora
		Salinispora tropica CNB-440	Salinispora tropica	Salinispora		Salinispora
		Shewanella baltica OS185	Shewanella baltica	Shewanella	Shewanella baltica	Shewanella
		Shewanella baltica OS223	Shewanella baltica	Shewanella	Shewanella baltica	Shewanella
		Sulfitobacter sp. EE-36	Sulfitobacter unclassified	Sulfitobacter
		Sulfitobacter sp. NAS-14.1	Sulfitobacter unclassified	Sulfitobacter
		Sulfurihydrogenibium sp. YO3AOP1	Sulfurihydrogenibium unclassified	Sulfurihydrogenibium		Sulfurihydrogenibium
		Sulfurihydrogenibium yellowstonense SS-5	Sulfurihydrogenibium yellowstonense	Sulfurihydrogenibium	Sulfurihydrogenibium yellowstonense	Sulfurihydrogenibium
		Thermoanaerobacter pseudethanolicus ATCC 33223	Thermoanaerobacter pseudethanolicus +	Thermoanaerobacter	Thermoanaerobacter pseudethanolicus +	Thermoanaerobacter
		Thermotoga neapolitana DSM 4359	Thermotoga maritima +	Thermotoga	Thermotoga maritima +	Thermotoga
		Thermotoga petrophila RKU-1	Thermotoga maritima +	Thermotoga	Thermotoga maritima +	Thermotoga
		Thermotoga sp. RQ2	Thermotoga unclassified	Thermotoga		Thermotoga
		Thermus thermophilus HB8	Thermus thermophilus +	Thermus	Thermus thermophilus +	Thermus
		Treponema denticola ATCC 35405	Treponema denticola +	Treponema	Treponema denticola +	Treponema
		Treponema vincentii I	Treponema medium +	Treponema		Treponema
		Zymomonas mobilis mobilis ZM4	Zymomonas mobilis	Zymomonas	Zymomonas mobilis	Zymomonas
	Archeae	Archaeoglobus fulgidus DSM 430
		Ignicoccus hospitalis KIN4/I
		Methanocaldococcus jannaschii DSM 2661
		Methanococcus maripaludis C5
		Methanococcus maripaludis S2
		Nanoarchaeum equitans Kin4-M
		Pyrobaculum aerophilum IM2
		Pyrobaculum calidifontis JCM 11548
		Pyrococcus horikoshii OT3
		Sulfolobus tokodaii 7(S311)
					Anabaena iyengarii +	Anabaena
					Bacteroides faecis	Bacteroides
					Brevundimonas vesicularis +	Brevundimonas
					Caldicellulosiruptor bescii +	Caldicellulosiruptor
					Caldicellulosiruptor changbaiensis	Caldicellulosiruptor
					Desulfovibrio vulgaris	Desulfovibrio
					Dickeya dianthicola +	Dickeya
					Dickeya solani +	Dickeya
					Flavobacterium ceti	Flavobacterium
					Hungateiclostridium thermocellum	Hungateiclostridium
					Hydrogenobaculum acidophilum	Hydrogenobaculum
	FALSE Positive				Paraburkholderia xenovorans +	Paraburkholderia
					Stenotrophomonas maltophilia +	Stenotrophomonas
					Streptococcus gordonii +	Streptococcus
					Streptococcus thermophilus +	Streptococcus
					Sulfitobacter pontiacus	Sulfitobacter
					Thermoanaerobacter wiegelii +	Thermoanaerobacter
					Treponema medium +	Treponema
					Treponema socranskii	Treponema
